# Supplementary material for: Abundance, Diversity and Distribution of Mosquito Species and Molecular Detection of Its Associated Hepatitis C Virus in Sharkia Governorate, Egypt
Source: Insects. 2025 Apr 19;16(4):433. doi: 10.3390/insects16040433 (PMC12028199; doi:10.3390/insects16040433)
Supplement: Supplementary file 1 [file insects-16-00433-s001.zip]

Archive with 1 entries (1 files):
- insects-3508908-supplementary.pdf
